# Supplementary material for: Genome-wide analysis of mitochondrial DNA copy number reveals loci implicated in nucleotide metabolism, platelet activation, and megakaryocyte proliferation
Source: Hum Genet. 2021 Dec 2;141(1):127–46. doi: 10.1007/s00439-021-02394-w (PMC8758627; doi:10.1007/s00439-021-02394-w)
Supplement: Supplementary file 1 — Supplementary file1 (XLSX 24 KB) [file 439_2021_2394_MOESM1_ESM.xlsx]

## Sheet: listed authors
Name	First name	Cohort	Email	Institution	COI	Funding Acknowldegment	Approved
Longchamps RJ	Ryan	ARIC, MESA	rlongch1@alumni.jh.edu	McKusick-Nathans Institute, Department of Genetic Medicine, Johns Hopkins University School of Medicine, Baltimore, MD	none		yes
Yang SY	Stephanie	ARIC, MESA	syang93@jhmi.edu	McKusick-Nathans Institute, Department of Genetic Medicine, Johns Hopkins University School of Medicine, Baltimore, MD	none		yes
Castellani CA	Christina	ARIC, MESA	ccastel8@jhmi.edu	McKusick-Nathans Institute, Department of Genetic Medicine, Johns Hopkins University School of Medicine, Baltimore, MD; Department of Pathology and Laboratory Medicine, Western University, London, ON, Canada	none		yes
Shi W	Wen		wshi13@jh.edu	McKusick-Nathans Institute, Department of Genetic Medicine, Johns Hopkins University School of Medicine, Baltimore, MD	none		yes
Lane J	John	ARIC	jlanej@gmail.com	Department of Laboratory Medicine and Pathology, University of Minnesota Medical School, Minneapolis, MN	none		yes
Grove ML	Megan	ARIC	Megan.L.Grove@uth.tmc.edu	Human Genetics Center, Department of Epidemiology, Human Genetics, and Environmental Sciences, School of Public Health, The University of Texas Health Science Center at Houston, Houston, TX	none		yes
Bartz TM	Traci	CHS, CABS	bartzt@u.washington.edu	Cardiovascular Health Research Unit, Departments of Medicine and Biostatistics, University of Washington, Seattle, WA	none		yes
Sarnowski C	Chloe	FHS	chloesar@bu.edu	Department of Biostatistics, Boston University School of Public Health, Boston, MA	none		yes
Burrows K	Kimberley	ALSPAC	kimberley.burrows@bristol.ac.uk	MRC Integrative Epidemiology Unit at the University of Bristol, University of Bristol, Oakfield House, Oakfield Grove, Bristol, UK; Population Health Sciences, Bristol Medical School, University of Bristol, Oakfield House, Oakfield Grove, Bristol, UK	none		yes
Guyatt AL	Anna	ALSPAC	anna.guyatt@leicester.ac.uk	Department of Health Sciences, University of Leicester, University Road, Leicester, UK	none		yes
Gaunt TR	Tom	ALSPAC	Tom.Gaunt@bristol.ac.uk	MRC Integrative Epidemiology Unit at the University of Bristol, University of Bristol, Oakfield House, Oakfield Grove, Bristol, UK; Population Health Sciences, Bristol Medical School, University of Bristol, Oakfield House, Oakfield Grove, Bristol, UK	none		yes
Kacprowski T	Tim	SHIP, SHIP-T	kacprowskt.umg@gmail.com	Department of Functional Genomics, Interfaculty Institute for Genetics and Functional Genomics, University of Greifswald, Greifswald, Germany; Division Data Science in Biomedicine, Peter L. Reichertz Institute for Medical Informatics, TU Braunschweig and Hannover Medical School, Brunswick, Germany	None		yes
Yang J	Jingyun	ROS/MAP	jingyun_yang@rush.edu	Rush Alzheimer’s Disease Center & Department of Neurological Sciences, Rush University Medical Center, Chicago, IL	none		yes
De Jager PL	Philip	ROS/MAP	pld2115@cumc.columbia.edu	Center for Translational and Systems Neuroimmunology, Department of Neurology, Columbia University Medical Center, New York, NY, USA & Program in Medical and Population Genetics, Broad Institute, Cambridge, MA, USA	none	ROSMAP WGS data: U01 AG046152	yes
Yu L	Lei	ROS/MAP	Lei_Yu@Rush.Edu	Rush Alzheimer’s Disease Center & Department of Neurological Sciences, Rush University Medical Center, Chicago, IL	none	NIA: U01AG46152, U01AG61256, P30AG10161, R01AG17917, RF1AG15819, R01AG30146; Translational Genomics Research Institute:	yes
Bergman A	Aviv	LGP	Aviv@einsteinmed.org	Department of Systems and Computational Biology, Albert Einstein College of Medicine, Bronx, New York, USA	none	Supported by the NIH grant P01-AG027734	yes
Xia R	Rui	CARDIA	rui.xia@uth.tmc.edu	Institute of Molecular Medicine, The University of Texas health Science Center at Houston, Houston TX	none		yes
Fornage M	Myriam	CARDIA	Myriam.Fornage@uth.tmc.edu	Institute of Molecular Medicine, The University of Texas health Science Center at Houston, Houston TX; Human Genetics Center, The University of Texas Health Science Center at Houston, Houston	none		yes
Feitosa MF	Mary	FamHS	mfeitosa@wustl.edu	Division of Statistical Genomics, Department of Genetics, Washington University School of Medicine	none		yes
Wojczynski MK	Mary	FamHS	mwojczynski@wustl.edu	Division of Statistical Genomics, Department of Genetics, Washington University School of Medicine	none		yes
Kraja AT	Aldi	FamHS	aldi.kraja@gmail.com	Division of Statistical Genomics, Department of Genetics, Washington University School of Medicine	none		yes
Province MA	Michael	LLFS	mprovince@wustl.edu	Division of Statistical Genomics, Department of Genetics, Washington University School of Medicine	none		yes
Amin N	Najaf	RS	n.amin@erasmusmc.nl	Department of Epidemiology, Erasmus Medical Center, Rotterdam, The Netherlands	none		yes
Rivadeneira F	Fernando	RS	f.rivadeneira@erasmusmc.nl	Department of Internal Medicine, Erasmus Medical Center, Rotterdam, The Netherlands	none		yes
Tiemeier H	Henning	RS	h.tiemeier@erasmusmc.nl	Department of Epidemiology, Erasmus Medical Center, Rotterdam, The Netherlands; Department of Psychiatry, Erasmus Medical Center, Rotterdam, The Netherlands	none		yes
Uitterlinden AG	André	RS	a.g.uitterlinden@erasmusmc.nl	Department of Epidemiology, Erasmus Medical Center, Rotterdam, The Netherlands; Department of Internal Medicine, Erasmus Medical Center, Rotterdam, The Netherlands	none		yes
Broer L	Linda	RS	l.broer@erasmusmc.nl	Department of Epidemiology, Erasmus Medical Center, Rotterdam, The Netherlands	none		yes
Van Meurs JBJ	Joyce	RS	j.vanmeurs@erasmusmc.nl	Department of Epidemiology, Erasmus Medical Center, Rotterdam, The Netherlands; Department of Internal Medicine, Erasmus Medical Center, Rotterdam, The Netherlands	none		yes
Van Duijn CM	Cornelia	RS	c.vanduijn@erasmusmc.nl	Department of Epidemiology, Erasmus Medical Center, Rotterdam, The Netherlands	none		yes
Raffield LM	Laura	JHS	laura_raffield@unc.edu	Department of Genetics, University of North Carolina at Chapel Hill, Chapel Hill, NC	none	The project described was supported by the National Center for Advancing Translational Sciences, National Institutes of Health, through Grant KL2TR002490 (LMR). The content is solely the responsibility of the authors and does not necessarily represent the official views of the NIH. LMR was also funded by T32 HL129982.	yes
Lange L	Leslie	JHS	LESLIE.LANGE@UCDENVER.EDU	Department of Medicine, University of Colorado Denver, Anschutz Medical Campus, Aurora, CO	none		yes
Rich SS	Stephen	MESA	ssr4n@virginia.edu	Center for Public Health Genomics, University of Virginia, Charlottesville, Virginia, USA	None	MESA and the MESA SHARe projects are conducted and supported by the National Heart, Lung, and Blood Institute (NHLBI) in collaboration with MESA investigators. Support for MESA is provided by contracts 75N92020D00001, HHSN268201500003I, N01-HC-95159, 75N92020D00005, N01-HC-95160, 75N92020D00002, N01-HC-95161, 75N92020D00003, N01-HC-95162, 75N92020D00006, N01-HC-95163, 75N92020D00004, N01-HC-95164…	yes
Lemaitre RN	Rozenn	CABS	rozenl@u.washington.edu	Cardiovascular Health Research Unit, Department of Medicine, University of Washington, Seattle, WA	none		yes
Goodarzi MO	Mark	MESA	Mark.Goodarzi@cshs.org	Division of Endocrinology, Diabetes and Metabolism, Cedars-Sinai Medical Center, Los Angeles, CA	none		yes
Sitlani CM	Colleen	CABS	csitlani@u.washington.edu	Cardiovascular Health Research Unit, Department of Medicine, University of Washington, Seattle, WA	none		yes
Mak ACY	Angel	CABS	ChiYan.Mak@ucsf.edu	Cardiovascular Research Institute and Institute for Human Genetics, University of California, San Francisco, California	none		yes
Bennett DA	David	ROS/MAP	David_A_Bennett@rush.edu	Rush Alzheimer’s Disease Center & Department of Neurological Sciences, Rush University Medical Center, Chicago, IL	none	NIA: U01AG46152, U01AG61256, P30AG10161, R01AG17917, RF1AG15819, R01AG30146; Translational Genomics Research Institute:	yes
Rodriguez S	Santi	ALSPAC	Santi.Rodriguez@bristol.ac.uk	MRC Integrative Epidemiology Unit at the University of Bristol, University of Bristol, Oakfield House, Oakfield Grove, Bristol, UK; Population Health Sciences, Bristol Medical School, University of Bristol, Oakfield House, Oakfield Grove, Bristol, UK	none		yes
Murabito JM	Joanne	FHS	murabito@bu.edu	Boston University School of Medicine, Boston University, Boston, MA	none		yes
Lunetta KL	Kathy	FHS	klunetta@bu.edu	Department of Biostatistics, Boston University, Boston, MA	none		yes
Sotoodehnia N	Nona	CHS, CABS	nsotoo@u.washington.edu	Cardiovascular Health Research Unit, Division of Cardiology, University of Washington, Seattle, WA	none		yes
Atzmon G	Gil	LGP	Gil.atzmon@einsteinmed.org	Department of Natural science, University of Haifa, haifa, Israel; Departments of Medicine and Genetics, Albert Einstein College of Medicine, Bronx, NY, 10461, USA.	None	Supported by the NIH grant P01-AG027734	yes
Ye K	Kenny	LGP	kenny.ye@einsteinmed.org	Department of Epidemiology and Population Health, Albert Einstein College of Medicine, Bronx, NY, 10461, USA.	none	Supported by the NIH grant P01-AG027734	yes
Barzilai N	Nir	LGP	Nir.barzilai@einsteinmed.org	Departments of Medicine and Genetics, Albert Einstein College of Medicine, Bronx, NY, 10461, USA.	none	Supported by the NIH grant P01-AG027734	yes
Brody JA	Jennifer	CHS	jeco@u.washington.edu	Cardiovascular Health Research Unit, Department of Medicine, University of Washington, Seattle, WA			yes
Psaty BM	Bruce	CHS	psaty@u.washington.edu	Cardiovascular Health Research Unit, Departments of Epidemiology, Medicine and Health Services, University of Washington, Seattle, WA	Psaty serves on the Steering Committee of the Yale Open Data Access Project funded by Johnson & Johnson.		yes
Taylor KD	Kent	MESA	ktaylor@lundquist.org	The Institute for Translational Genomics and Population Sciences, Department of Pediatrics, The Lundquist Institute for Biomedical Innovation at Harbor-UCLA Medical Center, Torrance, CA USA	None	MESA and the MESA SHARe projects are conducted and supported by the National Heart, Lung, and Blood Institute (NHLBI) in collaboration with MESA investigators. Support for MESA is provided by contracts 75N92020D00001, HHSN268201500003I, N01-HC-95159, 75N92020D00005, N01-HC-95160, 75N92020D00002, N01-HC-95161, 75N92020D00003, N01-HC-95162, 75N92020D00006, N01-HC-95163, 75N92020D00004, N01-HC-95164…	yes
Rotter JI	Jerome	MESA	jrotter@lundquist.org	The Institute for Translational Genomics and Population Sciences, Department of Pediatrics, The Lundquist Institute for Biomedical Innovation at Harbor-UCLA Medical Center, Torrance, CA USA	None	MESA and the MESA SHARe projects are conducted and supported by the National Heart, Lung, and Blood Institute (NHLBI) in collaboration with MESA investigators. Support for MESA is provided by contracts 75N92020D00001, HHSN268201500003I, N01-HC-95159, 75N92020D00005, N01-HC-95160, 75N92020D00002, N01-HC-95161, 75N92020D00003, N01-HC-95162, 75N92020D00006, N01-HC-95163, 75N92020D00004, N01-HC-95164…	yes
Boerwinkle E	Eric	ARIC	Eric.Boerwinkle@uth.tmc.edu	Human Genetics Center, Department of Epidemiology, Human Genetics, and Environmental Sciences, School of Public Health, The University of Texas Health Science Center at Houston, Houston, TX; Baylor College of Medicine, Human Genome Sequencing Center, Houston, TX
Pankratz N	Nathan	ARIC	pankr018@umn.edu	Department of Laboratory Medicine and Pathology, University of Minnesota Medical School, Minneapolis, MN
Arking DE	Dan	ARIC	arking@jhmi.edu	McKusick-Nathans Institute, Department of Genetic Medicine, Johns Hopkins University School of Medicine, Baltimore, MD	none		yes

## Sheet: CHARGE banner
Name	Email	Institution	COI	Funding Acknowldegment
